# Supplementary material for: Cardiac Arrest Mortality Across Time and Space: A National Analysis with Forecasts to 2035
Source: J Clin Med. 2025 Jul 8;14(14):4851. doi: 10.3390/jcm14144851 (PMC12295983; doi:10.3390/jcm14144851)
Supplement: Supplementary file 1 [file jcm-14-04851-s001.zip]

Archive with 1 entries (1 files):
- jcm-3674555-supplementary.pdf
